# Supplementary material for: Molecular Insights into the Interaction Between Metformin and Caffeine: The Time-Dependent Antagonism and Modulation of p53 Signaling in Cancer Cells
Source: Molecules. 2026 May 29;31(11):1877. doi: 10.3390/molecules31111877 (PMC13258596; doi:10.3390/molecules31111877)
Supplement: Supplementary file 1 [file molecules-31-01877-s001.zip]

Archive with 1 entries (1 files):
- molecules-4266832-supplementary.pdf
